# Supplementary material for: Adaptive Fabrication of Electrochemical Chips with a Paste-Dispensing 3D Printer
Source: Sensors (Basel). 2024 Apr 29;24(9):2844. doi: 10.3390/s24092844 (PMC11086071; doi:10.3390/s24092844)
Supplement: Supplementary file 1 [file sensors-24-02844-s001.zip]

Archive with 1 entries (1 files):
- sensors-2943046-supplementary update.pdf
